# Supplementary material for: Self assembling nanoparticle enzyme clusters provide access to substrate channeling in multienzymatic cascades
Source: Nat Commun. 2023 Mar 30;14:1757. doi: 10.1038/s41467-023-37255-9 (PMC10060375; doi:10.1038/s41467-023-37255-9)
Supplement: Supplementary file 4 — Source Data [file 41467_2023_37255_MOESM4_ESM.xlsx]

## Sheet: Supplementary Figure 14
			Final Figure:			Original Figures:
									5 mins						10 mins							15 mins

## Sheet: Supplementary Figure 15
			Final Figure:			Original Figures:
									5 mins						10 mins							20 mins

## Sheet: Supplementary Figure 16
			Final Figure:			Original Figures:
									5 mins						10 mins							15 mins

## Sheet: Supplementary Figure 17
			Final Figure:			Original Figures:
									5 mins						10 mins							15 mins

## Sheet: Supplementary Figure 18
			Final Figure:			Original Figures:
									5 mins						10 mins							20 mins

## Sheet: Supplementary Figure 19
			Final Figure:			Original Figures:
									5 mins						10 mins							20 mins

## Sheet: Supplementary Figure 20
			Final Figure:			Original Figures:
									5 mins						10 mins							20 mins

## Sheet: Supplementary Figure 21
			Final Figure:			Original Figures:
									5 mins						10 mins							20 mins

## Sheet: Supplementary Figure 22
			Final Figure:			Original Figures:
									5 mins						10 mins							20 mins

## Sheet: Supplementary Figure 23
			Final Figure:			Original Figures:
									5 mins						10 mins							20 mins

[truncated: 10 more sheets: Supplementary Figure 24, Supplementary Figure 25, Supplementary Figure 26, Supplementary Figure 27, Supplementary Figure 28, Supplementary Figure 29, Supplementary Figure 30, Supplementary Figure 31, Supplementary Figure 32, Supplementary Figure 33]
